# Supplementary material for: Population-level deficit of homozygosity unveils CPSF3 as an intellectual disability syndrome gene
Source: Nat Commun. 2022 Feb 4;13:705. doi: 10.1038/s41467-022-28330-8 (PMC8817032; doi:10.1038/s41467-022-28330-8)
Supplement: Supplementary file 4 — Supplementary Data 1 [file 41467_2022_28330_MOESM4_ESM.xlsx]

## Sheet: Sheet1
Chromosome	Position hg38	Reference	Alternative	Variant_type	HGVSc	HGVSp	Gene	MAF Iceland %	Expected homozygous genotypes	Observed homozygous genotypes	OMIM reported inheritance	OMIM ID	OMIM reported disease	OMIM allelic variant	Clinical significance ClinVar	ClinVar variation ID	Transcript function	Protein position	SIFT	PolyPhen-2	Marker	Imputed carriers in population set	Imputation information
chr9	128536414	G	A	missense_variant	NM_001003722.2:c.1706G>A	NP_001003722.1:p.Arg569His	GLE1	0.820574	10.3058	0	Autosomal recessive (AR)	OMIM:253310; OMIM:611890	Lethal congenital contracture syndrome 1; LCCS1; Multiple contracture syndrome, Finnish type; Congenital arthrogryposis with anterior horn cell disease; CAAHD	603371.0002	Pathogenic(2); Likely pathogenic(4)	6463	protein coding	569/659	deleterious(0)	probably damaging(0.987)	chr9:128536414:SG	2512	0.995277
chr3	56617372	G	C	missense_variant	NM_001141947.1:c.2104G>C	NP_001135419.1:p.Asp702His	CCDC66	0.644137	6.3504	0	NA	NA	NA	NA	NA	NA	protein coding	702/948	deleterious(0.03)	possibly damaging(0.875)	chr3:56617372:SG	1972	0.999288
chr2	27242740	G	C	missense_variant	NM_004341.4:c.6343G>C	NP_004332.2:p.Val2115Leu	CAD	0.622992	5.94032	0	Autosomal recessive (AR)	OMIM:616457	Epileptic encephalopathy, early infantile, 50; EIEE50	NA	Likely benign(3)	377271	protein coding	2115/2225	tolerated(0.17)	benign(0.109)	chr2:27242740:SG	1907	0.997174
chr11	71482875	A	G	missense_variant	NM_018161.4:c.1177A>G	NP_060631.2:p.Thr393Ala	NADSYN1	0.610414	5.70287	0	Autosomal recessive (AR)	OMIM:618845	Vertebral, cardiac, renal, and limb defects syndrome 3	NA	NA	NA	protein coding	393/706	tolerated(0.12)	benign(0.001)	chr11:71482875:SG	1869	0.989825
chr9	36227397	C	A	missense_variant	NM_005476.7:c.1132G>T	NP_005467.1:p.Asp378Tyr	GNE	0.599848	5.50715	0	Autosomal recessive (AR); Autosomal dominant (AD)	OMIM:605820; OMIM:269921	Nonaka myopathy; Sialuria, french type	NA	Pathogenic(9); Uncertain significance(1)	283278	protein coding	409/753	deleterious(0)	probably damaging(0.911)	chr9:36227397:SG	1836	0.996594
chr8	144360604	T	C	missense_variant	NM_001363118.2:c.1016T>C	NP_001350047.1:p.Leu339Pro	SLC52A2	0.596432	5.44461	0	Autosomal recessive (AR)	OMIM:614707	Brown-Vialetto-van Laere syndrome 2; BVVLS2	607882.0003	Pathogenic(6)	39577	protein coding	339/445	deleterious(0)	probably damaging(0.993)	chr8:144360604:SG	1826	0.99969
chr16	8811153	G	A	missense_variant	NM_000303.2:c.422G>A	NP_000294.1:p.Arg141His	PMM2	0.581088	5.16807	0	Autosomal recessive (AR)	OMIM:212065	Congenital disorder of glycosylation, type Ia; CDG1A	601785.0001	Pathogenic(34); Likely pathogenic(3)	7706	protein coding	141/246	deleterious(0.03)	benign(0.445)	chr16:8811153:SG	1779	0.999858
chr15	90227583	C	T	missense_variant	NM_020210.5:c.1715C>T	NP_064595.2:p.Ala572Val	SEMA4B	0.56059	4.80989	0	NA	NA	NA	NA	NA	NA	protein coding	625/890	tolerated(0.11)	benign(0.072)	chr15:90227583:SG	1716	0.998266
chr2	240594671	C	T	missense_variant	NM_023083.3:c.959C>T	NP_075571.1:p.Pro320Leu	CAPN10	0.553257	4.68488	0	NA	NA	NA	NA	Likely benign(1)	730256	protein coding	320/672	deleterious(0.02)	probably damaging(1)	chr2:240594671:SG	1694	0.998999
chr5	9044470	G	A	missense_variant	NM_003966.2:c.3008C>T	NP_003957.2:p.Ala1003Val	SEMA5A	0.553074	4.68178	0	NA	NA	NA	NA	NA	NA	protein coding	1003/1074	deleterious(0.01)	benign(0.425)	chr5:9044470:SG	1693	0.999262
chr19	40714313	G	A	missense_variant	NM_024876.3:c.187C>T	NP_079152.3:p.Arg63Trp	COQ8B	0.530119	4.30122	0	Autosomal recessive (AR)	OMIM:615567	Nephrotic syndrome, type 9	NA	Benign(1); Uncertain significance(1)	559233	protein coding	63/544	deleterious(0)	probably damaging(0.987)	chr19:40714313:SG	1623	0.99945
chr3	33058265	T	G	missense_variant	NM_000404.3: c.557A>C	NP_000395.2: p.Glu186Ala	GLB1	0.517388	4.09711	0	Autosomal recessive (AR)	OMIM:230500; OMIM:230600; OMIM:230650; OMIM:253010	GM1-gangliosidosis, type I; GM1-gangliosidosis, type II; GM1-gangliosidosis, type III; Mucopolysaccharidosis type IVB (Morquio)	NA	Likely pathogenic(1)	1066585	protein coding	234/725	deleterious(0)	probably damaging(1)	chr3:33058265:SG	1584	0.998611
chr14	75005867	G	T	missense_variant	NM_014239.3:c.599G>T	NP_055054.1:p.Gly200Val	EIF2B2	0.517074	4.09214	0	Autosomal recessive (AR)	OMIM:603896	Leukoencephalopathy with vanishing white matter; VWM	NA	Pathogenic(2); Likely pathogenic(3)	208575	protein coding	200/351	deleterious(0)	probably damaging(0.999)	chr14:75005867:SG	1583	0.998308
chr21	46416552	C	T	missense_variant	NM_006031.5:c.6634C>T	NP_006022.3:p.Arg2212Trp	PCNT	0.51387	4.04158	0	Autosomal recessive (AR)	OMIM:210720	Microcephalic osteodysplastic primordial dwarfism, type II; MOPD2	NA	Benign(4); Likely benign(3)	159639	protein coding	2212/3336	tolerated(0.14)	possibly damaging(0.563)	chr21:46416552:SG	1573	0.981867
chr21	46265403	G	A	missense_variant	NM_003906.4:c.3152C>T	NP_003897.2:p.Pro1051Leu	MCM3AP	0.512226	4.01576	0	Autosomal recessive (AR)	OMIM:618124	Peripheral neuropathy, autosomal recessive, with or without impaired intellectual development; PNRIID	NA	NA	NA	protein coding	1051/1980	tolerated(0.05)	benign(0)	chr21:46265403:SG	1568	0.982439
chr16	66549968	G	A	missense_variant	NM_004614.4:c.94C>T	NP_004605.4:p.Arg32Trp	TK2	0.508239	3.95349	0	Autosomal recessive (AR)	OMIM:617069	Progressive external ophthalmoplegia with mitochondrial DNA deletions	NA	Benign(3); Likely benign(2)	215261	protein coding	32/265	tolerated low confidence(0.2)	benign(0.353)	chr16:66549968:SG	1556	0.993875
chr19	53456438	G	A	missense_variant	NM_001350496.2:c.1931G>A	NP_001337425.1:p.Arg644His	ZNF761	0.506495	3.9264	0	NA	NA	NA	NA	NA	NA	protein coding	644/746	tolerated(0.13)	benign(0.015)	chr19:53456438:SG	1550	0.999362
chr16	547925	T	C	missense_variant	NM_005632.2:c.1087T>C	NP_005623.1:p.Cys363Arg	CAPN15	0.505558	3.91189	0	Autosomal recessive (AR)	OMIM:603267	Oculogastrointestinal neurodevelopmental syndrome	NA	NA	NA	protein coding	363/1086	deleterious(0)	probably damaging(0.991)	chr16:547925:SG	1548	0.997785
chr3	39184094	C	T	missense_variant	NM_194293.2:c.5352G>A	NP_919269.2:p.Met1784Ile	XIRP1	0.500397	3.83243	0	NA	NA	NA	NA	Benign(1)	781707	protein coding	1784/1843	deleterious(0.03)	benign(0.003)	chr3:39184094:SG	1532	0.996206
chr18	334901	C	T	missense_variant	NM_130386.2:c.1657G>A	NP_569057.1:p.Val553Ile	COLEC12	0.499348	3.81638	0	NA	NA	NA	NA	NA	NA	protein coding	553/742	tolerated(0.25)	benign(0.061)	chr18:334901:SG	1529	0.99344
chr5	665171	G	T	missense_variant	NM_007030.2:c.591C>A	NP_008961.1:p.Asp197Glu	TPPP	0.49576	3.76173	0	NA	NA	NA	NA	NA	NA	protein coding	197/219	tolerated(0.17)	benign(0.054)	chr5:665171:SG	1518	0.994139
chr4	8294112	C	T	missense_variant	NM_053044.4:c.962C>T	NP_444272.1:p.Thr321Met	HTRA3	0.488063	3.64583	0	NA	NA	NA	NA	NA	NA	protein coding	321/453	deleterious(0)	probably damaging(1)	chr4:8294112:SG	1494	0.998823
chr17	6703031	C	T	missense_variant	NM_177550.5:c.655G>A	NP_808218.1:p.Gly219Arg	SLC13A5	0.487712	3.64059	0	Autosomal recessive (AR)	OMIM:615905	Epileptic encephalopathy, early infantile, 25, with amelogenesis imperfecta; EIEE25	608305.0001	Pathogenic(9); Likely pathogenic(1)	140752	protein coding	219/568	deleterious(0)	probably damaging(0.998)	chr17:6703031:SG	1493	0.999963
chr17	80112072	G	A	missense_variant	NM_000152.4:c.1726G>A	NP_000143.2:p.Gly576Ser	GAA	0.485804	3.61216	0	Autosomal recessive (AR)	OMIM:232300	Glycogen storage disease II	NA	Benign(7); Likely benign(1); other(1)	92467	protein coding	576/952	deleterious(0)	probably damaging(0.996)	chr17:80112072:SG	1487	0.999372
chr17	81447417	G	A	missense_variant	NM_001377448.1:c.3545G>A	NP_001364377.1:p.Arg1182Gln	BAHCC1	0.483841	3.58303	0	NA	NA	NA	NA	NA	NA	protein coding	1213/2639	tolerated(0.96)	benign(0.003)	chr17:81447417:SG	1481	0.997441
chr14	21570041	C	T	missense_variant	NM_001005465.1:c.704G>A	NP_001005465.1:p.Arg235Gln	OR10G3	0.482917	3.56935	0	NA	NA	NA	NA	NA	NA	protein coding	235/313	tolerated(0.06)	benign(0.201)	chr14:21570041:SG	1478	0.997439
chr6	46833477	T	A	missense_variant	NM_005588.2:c.1548T>A	NP_005579.2:p.Asp516Glu	MEP1A	0.479035	3.5122	0	NA	NA	NA	NA	NA	NA	protein coding	516/746	deleterious(0.01)	probably damaging(0.975)	chr6:46833477:SG	1466	0.999137
chr10	14848830	C	A	missense_variant	NM_016299.3:c.311C>A	NP_057383.2:p.Thr104Asn	HSPA14	0.476314	3.47241	0	NA	NA	NA	NA	NA	NA	protein coding	104/509	tolerated(0.44)	benign(0.373)	chr10:14848830:SG	1458	0.999992
chr9	136407428	T	C	missense_variant	NM_001039707.1:c.536A>G	NP_001034796.1:p.Asp179Gly	ENTR1	0.476104	3.46935	0	NA	NA	NA	NA	NA	NA	protein coding	179/435	deleterious(0)	probably damaging(0.928)	chr9:136407428:SG	1457	0.998036
chr18	2567042	A	G	missense_variant	NM_022840.4:c.175T>C	NP_073751.3:p.Cys59Arg	METTL4	0.473944	3.43794	0	NA	NA	NA	NA	NA	NA	protein coding	59/472	tolerated low confidence(0.48)	benign(0.014)	chr18:2567042:SG	1451	1
chr17	50185845	T	C	missense_variant	NM_000088.3:c.4181A>G	NP_000079.2:p.Asn1394Ser	COL1A1	0.472887	3.42263	0	Autosomal dominant (AD)	OMIM:114000; OMIM:619115; OMIM:130060; OMIM:166200; OMIM:166210; OMIM:259420; OMIM:166220	Caffey disease; Combined osteogenesis imperfecta and Ehlers-Danlos syndrome 1; Ehlers-Danlos syndrome, arthrochalasia type, 1; Osteogenesis imperfecta, type I; Osteogenesis imperfecta, type II; Osteogenesis imperfecta, type III; Osteogenesis imperfecta, type IV	NA	Benign(3); Likely benign(4)	379751	protein coding	1394/1464	tolerated(0.05)	benign(0.019)	chr17:50185845:SG	1448	0.998525
chr1	155962988	G	C	missense_variant	NM_001162383.1:c.920C>G	NP_001155855.1:p.Pro307Arg	ARHGEF2	0.47256	3.41789	0	Autosomal recessive (AR)	OMIM:617523	Neurodevelopmental disorder with midbrain and hindbrain malformations; NEDMHM	NA	NA	NA	protein coding	307/986	tolerated(0.11)	possibly damaging(0.832)	chr1:155962988:SG	1447	0.999357
chr4	69495194	C	A	missense_variant	NM_021139.2:c.668G>T	NP_066962.2:p.Trp223Leu	UGT2B4	0.472411	3.41574	0	NA	NA	NA	NA	Likely benign(1)	720184	protein coding	223/528	tolerated(0.08)	benign(0.021)	chr4:69495194:SG	1446	0.995839
chr1	171016330	G	T	missense_variant	NM_001163629.1:c.1902G>T	NP_001157101.1:p.Met634Ile	MROH9	0.471564	3.4035	0	NA	NA	NA	NA	NA	NA	protein coding	634/861	deleterious(0.04)	benign(0.146)	chr1:171016330:SG	1443	0.998036
chr8	69831989	C	T	missense_variant	NM_030958.2:c.685G>A	NP_112220.2:p.Ala229Thr	SLCO5A1	0.465845	3.32145	0	NA	NA	NA	NA	NA	NA	protein coding	229/848	tolerated(0.29)	benign(0.082)	chr8:69831989:SG	1426	0.997106
chr10	89645164	A	G	missense_variant	NM_148977.2:c.139T>C	NP_683878.1:p.Trp47Arg	PANK1	0.465383	3.31486	0	NA	NA	NA	NA	NA	NA	protein coding	47/598	tolerated low confidence(0.23)	benign(0)	chr10:89645164:SG	1425	0.999444
chr14	64097962	G	A	missense_variant	NM_182914.3:c.12122G>A	NP_878918.2:p.Arg4041His	SYNE2	0.465286	3.31348	0	Autosomal dominant (AD)	OMIM:612999	Emery-Dreifuss muscular dystrophy 5	NA	Benign(3); Likely benign(2)	130465	protein coding	4041/6885	tolerated(0.1)	benign(0.007)	chr14:64097962:SG	1424	0.999023
chr13	94465691	C	T	missense_variant	NM_001922.4:c.805G>A	NP_001913.2:p.Asp269Asn	DCT	0.464941	3.30857	0	Autosomal recessive (AR)	OMIM:619165	Oculocutaneous albinism, type VIII	NA	NA	NA	protein coding	269/519	tolerated(0.39)	benign(0.157)	chr13:94465691:SG	1423	0.999797
chr4	143577652	T	C	missense_variant	NM_001168235.1:c.6379A>G	NP_001161707.1:p.Ile2127Val	FREM3	0.46355	3.2888	0	NA	NA	NA	NA	NA	NA	protein coding	2127/2139	tolerated(1)	benign(0.003)	chr4:143577652:SG	1419	0.998485
chr19	590366	GC	TT	missense_variant	NM_001194.4:c.421_422delinsTT	NP_001185.3:p.Ala141Leu	HCN2	0.461991	3.26672	0	NA	NA	NA	NA	NA	NA	protein coding	141/889	tolerated(0.22)	benign(0.052)	chr19:590366:SG	1414	0.992484
chr10	117285289	C	T	missense_variant	NM_173791.4:c.1444G>A	NP_776152.1:p.Ala482Thr	PDZD8	0.461381	3.2581	0	NA	NA	NA	NA	NA	NA	protein coding	482/1154	tolerated(0.72)	benign(0)	chr10:117285289:SG	1412	0.999154
chr17	59866698	T	C	missense_variant	NM_016261.3:c.986A>G	NP_057345.2:p.Lys329Arg	TUBD1	0.460723	3.24881	0	NA	NA	NA	NA	NA	NA	protein coding	329/453	tolerated(0.23)	benign(0)	chr17:59866698:SG	1410	0.993345
chr8	38402532	C	T	missense_variant	NM_001286819.1:c.992C>T	NP_001273748.1:p.Ala331Val	LETM2	0.45978	3.23553	0	NA	NA	NA	NA	NA	NA	protein coding	331/491	deleterious(0.05)	possibly damaging(0.771)	chr8:38402532:SG	1407	0.99678
chr5	168666551	C	T	missense_variant	NM_003062.4:c.4475G>A	NP_003053.2:p.Ser1492Asn	SLIT3	0.455461	3.17502	0	NA	NA	NA	NA	NA	NA	protein coding	1499/1530	deleterious(0.03)	probably damaging(0.993)	chr5:168666551:SG	1394	0.999327
chr12	113149862	C	T	missense_variant	NM_001144872.1:c.5C>T	NP_001138344.1:p.Ala2Val	CFAP73	0.451472	3.11965	0	NA	NA	NA	NA	NA	NA	protein coding	2/308	deleterious(0)	benign(0.186)	chr12:113149862:SG	1382	0.999526
chr9	128435900	C	A	missense_variant	NM_016174.4:c.1783C>A	NP_057258.3:p.Leu595Ile	CERCAM	0.451031	3.11356	0	NA	NA	NA	NA	NA	NA	protein coding	595/595	deleterious(0)	probably damaging(0.998)	chr9:128435900:SG	1381	0.995912
chr21	42375787	C	T	missense_variant	NM_001256317.3:c.1273G>A	NP_001243246.1:p.Ala425Thr	TMPRSS3	0.450081	3.10046	0	Autosomal recessive (AR)	OMIM:601072	Deafness	NA	Pathogenic(3); Likely pathogenic(6)	46102	protein coding	426/454	deleterious(0)	probably damaging(0.989)	chr21:42375787:SG	1378	0.998848
chr21	44558498	C	T	missense_variant	NM_198696.2:c.218G>A	NP_941969.2:p.Ser73Asn	KRTAP10-3	0.448805	3.0829	0	NA	NA	NA	NA	NA	NA	protein coding	73/221	deleterious(0.03)	possibly damaging(0.514)	chr21:44558498:SG	1374	0.998984
chr1	19907589	G	A	missense_variant	NM_015207.1:c.1040G>A	NP_056022.1:p.Arg347Gln	OTUD3	0.444604	3.02546	0	NA	NA	NA	NA	NA	NA	protein coding	347/398	deleterious(0.02)	benign(0.084)	chr1:19907589:SG	1361	0.995281
chr17	74371834	T	C	missense_variant	NM_001331076.1:c.359T>C	NP_001318005.1:p.Val120Ala	GPR142	0.444506	3.02413	0	NA	NA	NA	NA	NA	NA	protein coding	208/462	deleterious(0.03)	possibly damaging(0.814)	chr17:74371834:SG	1361	0.998164
chr1	207134587	G	A	missense_variant	NM_000715.3:c.1268G>A	NP_000706.1:p.Gly423Glu	C4BPA	0.442616	2.99846	0	NA	NA	NA	NA	NA	NA	protein coding	423/597	tolerated(0.95)	benign(0)	chr1:207134587:SG	1355	0.997951
chr7	2814361	C	T	missense_variant	NM_001282441.1:c.83G>A	NP_001269370.1:p.Arg28Gln	GNA12	0.440765	2.97344	0	NA	NA	NA	NA	NA	NA	protein coding	28/322	deleterious(0.01)	benign(0.001)	chr7:2814361:SG	1349	0.998317
chr17	11263469	G	A	missense_variant	NM_207386.3:c.742G>A	NP_997269.2:p.Val248Ile	SHISA6	0.440404	2.96857	0	NA	NA	NA	NA	NA	NA	protein coding	248/551	tolerated(0.12)	possibly damaging(0.826)	chr17:11263469:SG	1348	0.997152
chr20	18181761	T	A	missense_variant	NM_020536.4:c.1723T>A	NP_065397.3:p.Tyr575Asn	KAT14	0.438471	2.94257	0	NA	NA	NA	NA	NA	NA	protein coding	575/782	tolerated(0.35)	benign(0)	chr20:18181761:SG	1342	0.997614
chr19	14054594	C	G	missense_variant	NM_001145028.2:c.1078G>C	NP_001138500.2:p.Glu360Gln	PALM3	0.438148	2.93823	0	NA	NA	NA	NA	NA	NA	protein coding	345/673	deleterious(0)	probably damaging(0.917)	chr19:14054594:SG	1341	0.997639
chr1	227732613	C	T	missense_variant	NM_001161465.2:c.985G>A	NP_001154937.2:p.Ala329Thr	JMJD4	0.43677	2.91978	0	NA	NA	NA	NA	NA	NA	protein coding	391/463	deleterious(0.03)	possibly damaging(0.556)	chr1:227732613:SG	1337	0.995279
chr8	112346115	T	A	missense_variant	NM_198123.1:c.6424A>T	NP_937756.1:p.Asn2142Tyr	CSMD3	0.436723	2.91915	0	NA	NA	NA	NA	NA	NA	protein coding	2142/3707	tolerated(0.16)	benign(0.217)	chr8:112346115:SG	1337	0.998543
chr19	5867091	T	C	missense_variant	NM_002034.2:c.635A>G	NP_002025.2:p.Asn212Ser	FUT5	0.432823	2.86725	0	NA	NA	NA	NA	NA	NA	protein coding	212/374	deleterious(0.05)	benign(0.014)	chr19:5867091:SG	1325	0.998623
chr2	214414211	T	A	missense_variant	NM_001080500.2:c.18T>A	NP_001073969.1:p.His6Gln	VWC2L	0.43231	2.86046	0	NA	NA	NA	NA	NA	NA	protein coding	6/222	tolerated low confidence(0.4)	benign(0.031)	chr2:214414211:SG	1323	0.998947
chr4	139704030	G	A	missense_variant	NM_002413.4:c.326G>A	NP_002404.1:p.Arg109Gln	MGST2	0.432074	2.85733	0	NA	NA	NA	NA	NA	NA	protein coding	109/147	tolerated(0.2)	benign(0.017)	chr4:139704030:SG	1323	0.999458
chr5	157333408	A	G	missense_variant	NM_001037333.3:c.2347A>G	NP_001032410.1:p.Ile783Val	CYFIP2	0.431057	2.8439	0	Autosomal dominant (AD)	OMIM:618008	Developmental and epileptic encephalopathy 65	NA	NA	NA	protein coding	808/1278	deleterious(0.04)	benign(0.391)	chr5:157333408:SG	1319	0.999826
chr12	15624339	C	T	missense_variant	NM_004447.5:c.2113G>A	NP_004438.3:p.Ala705Thr	EPS8	0.430706	2.83927	0	Autosomal recessive (AR)	OMIM:615974	Deafness	NA	Benign(3); Likely benign(1)	508572	protein coding	705/822	tolerated(0.14)	benign(0.06)	chr12:15624339:SG	1318	0.997284
chr2	27483350	C	T	missense_variant	NM_015662.2:c.509G>A	NP_056477.1:p.Gly170Asp	IFT172	0.429783	2.82711	0	Autosomal recessive (AR)	OMIM:615630; OMIM:616394	Short-rib thoracic dysplasia 10 with or without polydactyly; SRTD10; Retinitis pigmentosa 71; RP71	NA	NA	NA	protein coding	170/1749	deleterious(0)	probably damaging(0.969)	chr2:27483350:SG	1316	0.997036
chr9	92729208	T	C	missense_variant	NM_001003800.1:c.269A>G	NP_001003800.1:p.Lys90Arg	BICD2	0.429574	2.82436	0	Autosomal dominant (AD)	OMIM:615290; OMIM:618291	Spinal muscular atrophy, lower extremity-predominant, 2A; Spinal muscular atrophy, lower extremity-predominant, 2B	NA	Benign(3); Likely benign(3); Uncertain significance(1)	235235	protein coding	90/855	tolerated(0.9)	benign(0.001)	chr9:92729208:SG	1315	0.996079
chr1	200565127	T	A	missense_variant	NM_014875.2:c.4013A>T	NP_055690.1:p.Glu1338Val	KIF14	0.427943	2.80296	0	Autosomal recessive (AR)	OMIM:617914; OMIM:616258	Microcephaly 20, primary; MCPH20; Meckel syndrome 12	NA	Likely benign(1)	710395	protein coding	1338/1648	tolerated(0.19)	benign(0.015)	chr1:200565127:SG	1310	0.999047
chr14	105314997	A	G	missense_variant	NM_001100913.3:c.79A>G	NP_001094383.2:p.Thr27Ala	PACS2	0.427803	2.80112	0	Autosomal dominant (AD)	OMIM:618067	Epileptic encephalopathy, early infantile, 66; EIEE66	NA	NA	NA	protein coding	27/889	deleterious(0.02)	benign(0.039)	chr14:105314997:SG	1310	0.986949
chr19	2936666	G	C	missense_variant	NM_021217.2:c.169C>G	NP_067040.1:p.Gln57Glu	ZNF77	0.427219	2.79348	0	NA	NA	NA	NA	NA	NA	protein coding	57/545	tolerated(0.07)	possibly damaging(0.772)	chr19:2936666:SG	1308	0.996921
chr6	169660741	C	G	missense_variant	NM_182552.4:c.1051G>C	NP_872358.4:p.Val351Leu	WDR27	0.427034	2.79106	0	NA	NA	NA	NA	NA	NA	protein coding	351/895	tolerated(1)	benign(0)	chr6:169660741:SG	1307	0.997867
chr10	91908828	A	G	missense_variant	NM_152429.4:c.142T>C	NP_689642.3:p.Ser48Pro	FGFBP3	0.426803	2.78804	0	NA	NA	NA	NA	NA	NA	protein coding	48/258	deleterious(0.01)	probably damaging(0.979)	chr10:91908828:SG	1306	0.993547
chr5	44811105	T	G	missense_variant	NM_016640.3:c.698T>G	NP_057724.2:p.Ile233Arg	MRPS30	0.426221	2.78045	0	NA	NA	NA	NA	NA	NA	protein coding	233/439	deleterious(0)	probably damaging(0.999)	chr5:44811105:SG	1305	0.998353
chr1	114678495	C	A	missense_variant	NM_001172626.1:c.1017G>T	NP_001166097.1:p.Met339Ile	AMPD1	0.426106	2.77895	0	Autosomal recessive (AR)	OMIM:615511	Myopathy due to myoadenylate deaminase deficiency	NA	Likely benign(1); Uncertain significance(5)	92330	protein coding	343/780	deleterious(0)	possibly damaging(0.876)	chr1:114678495:SG	1304	1
chr3	165046998	A	C	missense_variant	NM_001041.3:c.1730T>G	NP_001032.2:p.Val577Gly	SI	0.425438	2.77024	0	Autosomal recessive (AR)	OMIM:222900	Sucrase-isomaltase deficiency, congenital	609845.0007	Pathogenic(4); Likely pathogenic(2); Uncertain significance(1)	1418	protein coding	577/1827	deleterious(0)	probably damaging(0.989)	chr3:165046998:SG	1302	0.999973
chr3	12901269	G	A	missense_variant	NM_001134382.2:c.3059C>T	NP_001127854.1:p.Pro1020Leu	IQSEC1	0.422975	2.73826	0	Autosomal recessive (AR)	OMIM:618687	Intellectual developmental disorder with short stature and behavioral abnormalities	NA	NA	NA	protein coding	1020/1114	tolerated low confidence(0.24)	benign(0)	chr3:12901269:SG	1295	1
chr17	80202245	C	T	missense_variant	NM_001366385.1:c.2044C>T	NP_001353314.1:p.Arg682Trp	CARD14	0.421526	2.71953	0	Autosomal dominant (AD)	OMIM:173200; OMIM:602723	Pityriasis rubra pilaris; Psoriasis 2	NA	Benign(1); not provided(1)	68778	protein coding	682/1004	deleterious(0)	probably damaging(0.998)	chr17:80202245:SG	1290	0.997639
chr10	16915832	T	C	missense_variant	NM_001081.3:c.7199A>G	NP_001072.2:p.Asn2400Ser	CUBN	0.42149	2.71906	0	Autosomal recessive (AR)	OMIM:261100	Megaloblastic anemia 1	NA	NA	NA	protein coding	2400/3623	tolerated(0.5)	benign(0.018)	chr10:16915832:SG	1290	0.994858
chr18	63351049	C	T	missense_variant	NM_002035.2:c.448G>A	NP_002026.1:p.Val150Met	KDSR	0.420762	2.70968	0	Autosomal recessive (AR)	OMIM:617526	Erythrokeratodermia variabilis et progressiva 4; EKVP4	NA	NA	NA	protein coding	150/332	deleterious(0.01)	probably damaging(0.996)	chr18:63351049:SG	1288	0.996944
chr5	31995675	G	A	missense_variant	NM_178140.3:c.1078G>A	NP_835260.2:p.Ala360Thr	PDZD2	0.419952	2.69926	0	NA	NA	NA	NA	NA	NA	protein coding	360/2839	deleterious(0.03)	probably damaging(0.987)	chr5:31995675:SG	1286	0.998853
chr18	13643393	C	T	missense_variant	NM_181481.4:c.371C>T	NP_852146.1:p.Pro124Leu	LDLRAD4	0.419707	2.69611	0	NA	NA	NA	NA	NA	NA	protein coding	124/306	tolerated(0.24)	benign(0.001)	chr18:13643393:SG	1285	0.99843
chr19	11487712	C	T	missense_variant	NM_138783.3:c.751G>A	NP_620138.2:p.Val251Met	ZNF653	0.419522	2.69373	0	NA	NA	NA	NA	NA	NA	protein coding	251/615	tolerated(0.16)	benign(0.007)	chr19:11487712:SG	1284	0.997508
chr7	99548055	C	G	missense_variant	NM_145111.3:c.353G>C	NP_659802.1:p.Arg118Pro	FAM200A	0.419395	2.6921	0	NA	NA	NA	NA	NA	NA	protein coding	118/573	deleterious(0)	probably damaging(0.995)	chr7:99548055:SG	1284	0.999875
chr9	130938561	T	C	missense_variant	NM_032843.4:c.47A>G	NP_116232.3:p.Glu16Gly	FIBCD1	0.419044	2.6876	0	NA	NA	NA	NA	NA	NA	protein coding	16/461	tolerated low confidence(0.1)	possibly damaging(0.688)	chr9:130938561:SG	1283	0.996208
chr14	52268572	C	G	missense_variant	NM_000953.2:c.758C>G	NP_000944.1:p.Ala253Gly	PTGDR	0.419044	2.6876	0	NA	NA	NA	NA	NA	NA	protein coding	253/359	tolerated(0.4)	benign(0.005)	chr14:52268572:SG	1283	0.998023
chr6	31625546	C	T	missense_variant	NM_004638.3:c.694C>T	NP_004629.3:p.Arg232Trp	PRRC2A	0.418914	2.68593	0	NA	NA	NA	NA	NA	NA	protein coding	232/2157	deleterious(0)	benign(0.006)	chr6:31625546:SG	1282	0.999421
chr11	78017194	C	A	missense_variant	NM_023930.3:c.167G>T	NP_076419.2:p.Gly56Val	KCTD14	0.418902	2.68577	0	NA	NA	NA	NA	NA	NA	protein coding	56/255	deleterious(0)	probably damaging(0.985)	chr11:78017194:SG	1282	0.999357
chr6	31743924	C	T	missense_variant	NM_172166.4:c.436C>T	NP_751898.1:p.Arg146Cys	MSH5	0.418685	2.68299	0	Autosomal recessive (AR)	OMIM:617442	Premature ovarian failure 13	NA	NA	NA	protein coding	146/835	deleterious(0)	probably damaging(0.999)	chr6:31743924:SG	1282	0.999804
chr11	85727905	G	A	missense_variant	NM_001162951.2:c.1450C>T	NP_001156423.1:p.Arg484Cys	SYTL2	0.418356	2.67878	0	NA	NA	NA	NA	NA	NA	protein coding	484/934	tolerated(0.06)	benign(0.326)	chr11:85727905:SG	1281	0.998427
chr12	51048426	G	A	missense_variant	NM_015416.4:c.70G>A	NP_056231.3:p.Val24Ile	LETMD1	0.418182	2.67655	0	NA	NA	NA	NA	NA	NA	protein coding	24/360	tolerated low confidence(0.1)	benign(0.049)	chr12:51048426:SG	1280	0.995779
chr17	29073991	C	T	missense_variant	NM_004740.3:c.209G>A	NP_004731.2:p.Arg70His	TIAF1	0.417515	2.66802	0	NA	NA	NA	NA	NA	NA	protein coding	70/115	tolerated low confidence(0.06)	benign(0.022)	chr17:29073991:SG	1278	0.996885
chr8	103931324	A	C	missense_variant	NM_001282881.1:c.1823A>C	NP_001269810.1:p.Asp608Ala	RIMS2	0.415513	2.64249	0	Autosomal recessive (AR)	OMIM:618970	Cone-rod synaptic disorder syndrome, congenital nonprogressive	NA	Benign(1)	709423	protein coding	608/1188	deleterious low confidence(0)	benign(0.151)	chr8:103931324:SG	1272	0.997007
chr4	153555894	C	T	missense_variant	NM_001131007.2:c.416C>T	NP_001124479.1:p.Pro139Leu	TMEM131L	0.414698	2.63214	0	NA	NA	NA	NA	NA	NA	protein coding	139/1609	deleterious(0)	benign(0.377)	chr4:153555894:SG	1269	0.998789
chr2	233693128	A	G	missense_variant	NM_001072.3:c.124A>G	NP_001063.2:p.Met42Val	UGT1A6	0.414514	2.6298	0	NA	NA	NA	NA	NA	NA	protein coding	42/532	tolerated(0.13)	benign(0.163)	chr2:233693128:SG	1269	0.997942
chr1	1293845	C	T	missense_variant	NM_030649.2:c.2338G>A	NP_085152.2:p.Ala780Thr	ACAP3	0.413821	2.62102	0	NA	NA	NA	NA	NA	NA	protein coding	780/834	deleterious(0.03)	probably damaging(0.977)	chr1:1293845:SG	1267	0.996334
chr21	46182627	C	T	missense_variant	NM_001142854.1:c.190G>A	NP_001136326.1:p.Gly64Arg	SPATC1L	0.413072	2.61154	0	NA	NA	NA	NA	NA	NA	protein coding	64/340	deleterious(0.02)	benign(0.009)	chr21:46182627:SG	1264	0.983624
chr17	6780280	C	T	missense_variant	NM_153230.2:c.412C>T	NP_694962.1:p.Arg138Cys	FBXO39	0.412796	2.60805	0	NA	NA	NA	NA	NA	NA	protein coding	138/442	deleterious(0.04)	probably damaging(0.99)	chr17:6780280:SG	1264	0.998699
chr16	661698	C	A	missense_variant	NM_145294.4:c.3775C>A	NP_660337.3:p.Pro1259Thr	WDR90	0.411793	2.59539	0	NA	NA	NA	NA	NA	NA	protein coding	1259/1748	deleterious(0)	probably damaging(0.995)	chr16:661698:SG	1261	0.998691
chr1	244378525	G	C	missense_variant	NM_001012970.2:c.211G>C	NP_001012988.1:p.Asp71His	C1orf100	0.411717	2.59443	0	NA	NA	NA	NA	NA	NA	protein coding	71/147	deleterious(0)	probably damaging(1)	chr1:244378525:SG	1260	0.99657
chr6	30345181	C	T	missense_variant	NM_024839.4:c.10C>T	NP_079115.1:p.Pro4Ser	RPP21	0.41127	2.5888	0	NA	NA	NA	NA	NA	NA	protein coding	4/162	tolerated(0.2)	benign(0.022)	chr6:30345181:SG	1259	0.9995
chr6	46596042	C	T	missense_variant	NM_016593.4:c.1010G>A	NP_057677.2:p.Arg337His	CYP39A1	0.410427	2.5782	0	NA	NA	NA	NA	NA	NA	protein coding	337/469	deleterious(0)	probably damaging(1)	chr6:46596042:SG	1256	0.998293
chr19	8974738	G	A	missense_variant	NM_024690.2:c.6401C>T	NP_078966.2:p.Thr2134Ile	MUC16	0.409895	2.57152	0	NA	NA	NA	NA	NA	NA	protein coding	2134/14507	-	probably damaging(0.934)	chr19:8974738:SG	1255	0.995486
chr12	132581761	A	G	missense_variant	NM_001142641.1:c.2062A>G	NP_001136113.1:p.Thr688Ala	FBRSL1	0.409848	2.57093	0	NA	NA	NA	NA	NA	NA	protein coding	688/1045	tolerated(0.09)	benign(0.269)	chr12:132581761:SG	1255	0.999006
chr11	95027059	T	A	missense_variant	NM_001161630.1:c.1502T>A	NP_001155102.1:p.Met501Lys	KDM4E	0.409754	2.56975	0	NA	NA	NA	NA	NA	NA	protein coding	501/506	deleterious low confidence(0)	benign(0.053)	chr11:95027059:SG	1254	0.999016
chr2	9452920	G	A	missense_variant	NM_016207.3:c.1403G>A	NP_057291.1:p.Gly468Glu	CPSF3	0.408569	2.55491	0	NA	NA	NA	NA	NA	NA	protein coding	472/688	deleterious(0)	probably damaging(0.997)	chr2:9452920:SG	1251	0.994368
chr7	90383037	G	T	missense_variant	NM_033107.3:c.859G>T	NP_149098.2:p.Asp287Tyr	GTPBP10	0.407808	2.5454	0	NA	NA	NA	NA	NA	NA	protein coding	287/387	deleterious(0)	possibly damaging(0.681)	chr7:90383037:SG	1248	0.996429
chr6	52028309	T	C	missense_variant	NM_138694.3:c.3407A>G	NP_619639.3:p.Tyr1136Cys	PKHD1	0.407467	2.54115	0	Autosomal recessive (AR)	OMIM:263200	Polycystic kidney disease 4 with or without polycystic liver disease; PKD4	NA	Benign(2); Likely benign(7); Uncertain significance(1)	167489	protein coding	1136/4074	tolerated(0.08)	possibly damaging(0.819)	chr6:52028309:SG	1247	0.9968
chr16	1342219	G	A	missense_variant	NM_001199097.2:c.893G>A	NP_001186026.1:p.Gly298Glu	BAIAP3	0.406559	2.52983	0	NA	NA	NA	NA	NA	NA	protein coding	333/1187	deleterious(0.01)	probably damaging(0.98)	chr16:1342219:SG	1245	0.998481
chr11	5234352	C	A	missense_variant	NM_000519.3:c.82G>T	NP_000510.1:p.Ala28Ser	HBD	0.406123	2.52441	0	NA	NA	NA	142000.0028	Pathogenic(3); Likely benign(1); Other(1)	15070	protein coding	28/147	tolerated(0.11)	possibly damaging(0.52)	chr11:5234352:SG	1243	0.998654
chr7	117530975	G	A	missense_variant	NM_000492.3:c.350G>A	NP_000483.3:p.Arg117His	CFTR	0.406073	2.52379	0	Autosomal recessive (AR); Autosomal dominant (AD)	OMIM:219700; OMIM:167800; OMIM:211400	Cystic fibrosis; Pancreatitis, hereditary; Bronchiectasis with or without elevated sweat chloride 1; BESC1; Cystic fibrosis-like syndrome	602421.0005	Pathogenic(23); Likely pathogenic(1); Uncertain significance(1); Drug response(1)	7109	protein coding	117/1480	deleterious(0.01)	probably damaging(1)	chr7:117530975:SG	1243	0.999756
chr5	83111112	T	C	missense_variant	NM_003401.5:c.224T>C	NP_003392.1:p.Leu75Ser	XRCC4	0.405743	2.51969	0	Autosomal recessive (AR)	OMIM:616541	Short stature, microcephaly, and endocrine dysfunction	NA	Likely benign(1)	716635	protein coding	75/336	deleterious(0)	benign(0.327)	chr5:83111112:SG	1242	0.994635
chr9	6644629	T	C	missense_variant	NM_000170.2:c.319A>G	NP_000161.2:p.Met107Val	GLDC	0.405574	2.51759	0	Autosomal recessive (AR)	OMIM:605899	Glycine encephalopathy; GCE	NA	Benign(4); Uncertain significance(1)	255457	protein coding	107/1020	tolerated(0.09)	benign(0.007)	chr9:6644629:SG	1241	1
chr7	97020846	C	G	missense_variant	NM_005221.5:c.760G>C	NP_005212.1:p.Glu254Gln	DLX5	0.405479	2.51641	0	Autosomal recessive (AR); Autosomal dominant (AD)	OMIM:183600; OMIM:220600	Split-hand/foot malformation 1; SHFM1; Split-hand/foot malformation 1 with sensorineural hearing loss; SHFM1D	NA	NA	NA	protein coding	254/289	tolerated(0.1)	probably damaging(0.925)	chr7:97020846:SG	1241	0.99791
chr15	101178197	T	A	missense_variant	NM_014918.4:c.1600A>T	NP_055733.2:p.Ile534Leu	CHSY1	0.405407	2.51552	0	Autosomal recessive (AR)	OMIM:605282	Temtamy preaxial brachydactyly syndrome	NA	Uncertain significance(1)	947829	protein coding	534/802	deleterious(0.05)	benign(0.075)	chr15:101178197:SG	1241	0.999705
chr14	64260740	T	C	missense_variant	NM_001437.2:c.661A>G	NP_001428.1:p.Arg221Gly	ESR2	0.405216	2.51315	0	Autosomal dominant (AD)	OMIM:618187	Ovarian dysgenesis 8; ODG8	NA	Likely benign(1)	717630	protein coding	221/530	deleterious(0)	benign(0.086)	chr14:64260740:SG	1240	0.995891
chr10	63193382	T	C	missense_variant	NM_032776.2:c.5825A>G	NP_116165.1:p.Gln1942Arg	JMJD1C	0.405042	2.51099	0	NA	NA	NA	NA	NA	NA	protein coding	1942/2540	tolerated(0.31)	benign(0.306)	chr10:63193382:SG	1240	0.997412
chr1	159045460	C	T	missense_variant	NM_001376587.1:c.1493C>T	NP_001363516.1:p.Thr498Ile	IFI16	0.404958	2.50995	0	NA	NA	NA	NA	Benign(1)	781929	protein coding	498/729	tolerated(0.12)	benign(0.206)	chr1:159045460:SG	1239	0.996508
